# Supplementary material for: Combination of measures distinguishes pre-miRNAs from other stem-loops in the genome of the newly sequenced Anopheles darlingi
Source: BMC Genomics. 2010 Sep 29;11:529. doi: 10.1186/1471-2164-11-529 (PMC2997018; doi:10.1186/1471-2164-11-529)
Supplement: Additional file 1 — Extractor. Source code for C program which identifies candidate regions potentially containing stem-loops in a dataset of interest. Source code for PERL programs which identify and filter stem-loops within the extracted candidate regions. [file 1471-2164-11-529-S1.GZ]

Archive with 7 entries (5 files):
- INSTRUCTIONS
- bin
- bin/filter_candidate_stemloops.pl
- bin/fold_candidate_regions.pl
- bin/generate_randomized_genomes.pl
- src
- src/extractor.tar.gz
