# Supplementary material for: Combination of measures distinguishes pre-miRNAs from other stem-loops in the genome of the newly sequenced Anopheles darlingi
Source: BMC Genomics. 2010 Sep 29;11:529. doi: 10.1186/1471-2164-11-529 (PMC2997018; doi:10.1186/1471-2164-11-529)
Supplement: Additional file 1 — Extractor. Source code for C program which identifies candidate regions potentially containing stem-loops in a dataset of interest. Source code for PERL programs which identify and filter stem-loops within the extracted candidate regions. [file 1471-2164-11-529-S1.GZ › INSTRUCTIONS]

INSTRUCTIONS
============

If you choose the process a dataset you must, before proceeding, generate a randomized version of that dataset using 'generate_randomized_genome.pl'.

This randomized version of the genome should go through the same processing and evaluation steps as the original genome, as the information generated by this randomized version will be used in calculating the composite score of each candidate.

Steps for generating candidates:

1. The extractor program is compiled using 'make' in the src/ directory. The executable is named 'extractor' and generates its own usage information if invoked without parameters.

2. The output the extractor program should first be given to 'fold_candidate_regions.pl' to obtain the list of stem-loops contained in the candidate regions identified by the extractor program.

3. The stem-loops obtained in the previous step should then be given to 'filter_candidate_stemloops.pl' which will then generate a filtered list of candidate stemloops.

(c) Nuno Dias Mendes, 2010
