# Supplementary material for: Combination of measures distinguishes pre-miRNAs from other stem-loops in the genome of the newly sequenced Anopheles darlingi
Source: BMC Genomics. 2010 Sep 29;11:529. doi: 10.1186/1471-2164-11-529 (PMC2997018; doi:10.1186/1471-2164-11-529)
Supplement: Additional file 2 — Loading information onto database. Source code for PERL programs that load precursor information onto the database. [file 1471-2164-11-529-S2.GZ]

Archive with 9 entries (8 files):
- INSTRUCTIONS
- bin
- bin/bootstrap_candidate_precursors.pl
- bin/bootstrap_chromosome.pl
- bin/bootstrap_known_precursors.pl
- bin/bootstrap_mature.pl
- bin/bootstrap_measures.pl
- bin/bootstrap_organism.pl
- bin/location_known.pl
