# Supplementary material for: Combination of measures distinguishes pre-miRNAs from other stem-loops in the genome of the newly sequenced Anopheles darlingi
Source: BMC Genomics. 2010 Sep 29;11:529. doi: 10.1186/1471-2164-11-529 (PMC2997018; doi:10.1186/1471-2164-11-529)
Supplement: Additional file 2 — Loading information onto database. Source code for PERL programs that load precursor information onto the database. [file 1471-2164-11-529-S2.GZ › INSTRUCTIONS]

INSTRUCTIONS
============

1. A database should be created with the data definition file found at db/data_definition.sql

2. The list of known mature miRNAs and the GFF file for precursors should be obtained from miRBase.

3. The several 'bootstrap_*' programs will populate the database with the properinformation. The programs should be run in this order:
	
	a) bootstrap_organism.pl
	b) bootstrap_chromosome.pl
	c) bootstrap_candidate_precursors.pl
	d) location_known.pl - in order to obtain the .loc files required next
	e) bootstrap_known_precursors.pl
	f) bootstrap_mature.pl (optional)
	g) bootstrap_measures.pl
	

(c) Nuno Dias Mendes, 2010
