# Supplementary material for: Combination of measures distinguishes pre-miRNAs from other stem-loops in the genome of the newly sequenced Anopheles darlingi
Source: BMC Genomics. 2010 Sep 29;11:529. doi: 10.1186/1471-2164-11-529 (PMC2997018; doi:10.1186/1471-2164-11-529)
Supplement: Additional file 3 — Computing evaluation measures. Source code for PERL programs that compute the evaluation measures and calculate the composite score. [file 1471-2164-11-529-S3.GZ]

Archive with 10 entries (9 files):
- INSTRUCTIONS
- bin
- bin/compute_amfe.pl
- bin/compute_composite_score.pl
- bin/compute_robust_context.pl
- bin/compute_robust_folding.pl
- bin/compute_robust_mutation.pl
- bin/normalize.pl
- bin/update_overlap.pl
- bin/write_composite_score.pl
