# Supplementary material for: Combination of measures distinguishes pre-miRNAs from other stem-loops in the genome of the newly sequenced Anopheles darlingi
Source: BMC Genomics. 2010 Sep 29;11:529. doi: 10.1186/1471-2164-11-529 (PMC2997018; doi:10.1186/1471-2164-11-529)
Supplement: Additional file 3 — Computing evaluation measures. Source code for PERL programs that compute the evaluation measures and calculate the composite score. [file 1471-2164-11-529-S3.GZ › INSTRUCTIONS]

INSTRUCTIONS
============

These programs will calculate the evaluation measures for each candidate precursor, as well as the composite score.

Before running any of the 'compute_*.pl' programs you should run 'update_overlap.pl' to calculate which candidates overlap with known pre-miRNAs.

Then you can run the following programs:

	a) compute_amfe.pl
	b) compute_robust_folding.pl
	c) compute_robust_context.pl
	d) compute_robust_mutation.pl

Some of these programs require an index of the original FastA file. But this file should be in NFA format (normalized FastA). The utility 'normalize.pl' can be used to perform this normalizaton.

For large datasets these programs could take a *very long* time to run. In these cases, you are strongly advised to use a computer cluster and invoke these programs using the appropriate parameters in order to partition the data. 

After computing the evaluation measures you can use 'write_composite_score.pl' to generate an R script which will calculate the composite score and write it to file. Then, use, 'compute_composite_score.pl' to load this information onto the database.

(c) Nuno Dias Mendes, 2010
