# Supplementary material for: Combination of measures distinguishes pre-miRNAs from other stem-loops in the genome of the newly sequenced Anopheles darlingi
Source: BMC Genomics. 2010 Sep 29;11:529. doi: 10.1186/1471-2164-11-529 (PMC2997018; doi:10.1186/1471-2164-11-529)
Supplement: Additional file 3 — Computing evaluation measures. Source code for PERL programs that compute the evaluation measures and calculate the composite score. [file 1471-2164-11-529-S3.GZ › bin/normalize.pl]

#!/usr/bin/perl -w

# To normalize FastA files

my ($head,$seq) = ('','');
while(<>){
	chomp;
	if (/^>/){
		print "$head\n$seq\n" if $head;
		$head = $_;
		$seq = '';
	} elsif(/^[atgcun]/i) {
		$seq .= $_;
	}
}

print "$head\n$seq\n";
