# Supplementary material for: Combination of measures distinguishes pre-miRNAs from other stem-loops in the genome of the newly sequenced Anopheles darlingi
Source: BMC Genomics. 2010 Sep 29;11:529. doi: 10.1186/1471-2164-11-529 (PMC2997018; doi:10.1186/1471-2164-11-529)
Supplement: Additional file 4 — Common PERL modules. PERL Modules shared across all PERL programs. [file 1471-2164-11-529-S4.GZ]

Archive with 28 entries (24 files):
- lib
- lib/BAOBAB
- lib/BAOBAB/Chromosome.pm
- lib/BAOBAB/ChromosomeWrapper.pm
- lib/BAOBAB/DataObject.pm
- lib/BAOBAB/Evaluation.pm
- lib/BAOBAB/EvaluationWrapper.pm
- lib/BAOBAB/Fasta
- lib/BAOBAB/Fasta/Sequence.pm
- lib/BAOBAB/Fasta.pm
- lib/BAOBAB/HMM.pm
- lib/BAOBAB/Index.pm
- lib/BAOBAB/Mature.pm
- lib/BAOBAB/MatureWrapper.pm
- lib/BAOBAB/Measure.pm
- lib/BAOBAB/MeasureWrapper.pm
- lib/BAOBAB/Organism.pm
- lib/BAOBAB/OrganismWrapper.pm
- lib/BAOBAB/Overlap.pm
- lib/BAOBAB/OverlapWrapper.pm
- lib/BAOBAB/Precursor.pm
- lib/BAOBAB/PrecursorWrapper.pm
- lib/BAOBAB/Random.pm
- lib/BAOBAB/RNA2D.pm
- lib/BAOBAB/SequenceUtils.pm
- lib/BAOBAB/Wrapper.pm
- lib/MirBase
- lib/MirBase/ParseName.pm
