# Supplementary material for: Combination of measures distinguishes pre-miRNAs from other stem-loops in the genome of the newly sequenced Anopheles darlingi
Source: BMC Genomics. 2010 Sep 29;11:529. doi: 10.1186/1471-2164-11-529 (PMC2997018; doi:10.1186/1471-2164-11-529)
Supplement: Additional file 4 — Common PERL modules. PERL Modules shared across all PERL programs. [file 1471-2164-11-529-S4.GZ › lib/BAOBAB/DataObject.pm]

package BAOBAB::DataObject;

# $Id: DataObject.pm,v 1.3 2009/09/25 15:10:31 rnl14480 Exp $

use strict;

sub new {
	my $s = shift;
	$s->{_dirty} = 1;
	return $s;
}

sub is_dirty { return (shift)->{_dirty}; }
sub clean    { return (shift)->{_dirty} = 0; }
sub dirty    { return (shift)->{_dirty} = 1; }

sub no_cache { return (shift)->{no_cache}; }

sub set_id {
	my $s = shift;
	return $s->{id} = shift;
}

sub id { return (shift)->{id}; }

sub DESTROY {
	my $s = shift;

	#	if ($s->{id}){
	#		print STDERR ref($s) . " object (id=" . $s->{id} . ") recycled\n";
	#	} else {
	#		print STDERR "Anonymous ".ref($s)." object recycled\n";
	#	}
}

1;
