# Supplementary material for: Combination of measures distinguishes pre-miRNAs from other stem-loops in the genome of the newly sequenced Anopheles darlingi
Source: BMC Genomics. 2010 Sep 29;11:529. doi: 10.1186/1471-2164-11-529 (PMC2997018; doi:10.1186/1471-2164-11-529)
Supplement: Additional file 5 — Generating graphs. PERL programs which generate R scripts that calculate and draw graphs. [file 1471-2164-11-529-S5.GZ]

Archive with 6 entries (5 files):
- INSTRUCTIONS
- bin
- bin/dump_evaluation.pl
- bin/list_evaluation.pl
- bin/make_composite_roc_bootstrap_script.pl
- bin/make_ROC_R_bootstrap_script.pl
