# Supplementary material for: Combination of measures distinguishes pre-miRNAs from other stem-loops in the genome of the newly sequenced Anopheles darlingi
Source: BMC Genomics. 2010 Sep 29;11:529. doi: 10.1186/1471-2164-11-529 (PMC2997018; doi:10.1186/1471-2164-11-529)
Supplement: Additional file 5 — Generating graphs. PERL programs which generate R scripts that calculate and draw graphs. [file 1471-2164-11-529-S5.GZ › INSTRUCTIONS]

INSTRUCTIONS
============

Run 'dump_evaluation.pl' and 'list_evaluation.pl' to obtain the necessary information from the database that shall be used to compute the graphs, including the necessary sampling of candidate precursors.

'make_ROC_R_bootstrap_script.pl' is used to produce an R script which will generate ROC curves for each evaluation measure, while performing an undersampling procedure.

'make_composite_roc_bootstrap_script.pl' is used to produce an R script which will generate ROC curves for the composite score, while also performing an undersampling procedure. To produce this graph one requires performance data for triplet-SVM and HHMMiR which can be easily obtained by parsing the output given by these methods. 


(c) Nuno Dias Mendes, 2010
